# Supplementary material for: The impact of Rhodiola rosea on the gut microbial community of Drosophila melanogaster
Source: Gut Pathog. 2018 Mar 20;10:12. doi: 10.1186/s13099-018-0239-8 (PMC5861609; doi:10.1186/s13099-018-0239-8)
Supplement: Supplementary file 2 — Additional file 2: Table S1. OTU table provided by 16S rRNA amplicon sequencing of female D. melanogaster at early and late stages of the fly lifespan. [file 13099_2018_239_MOESM2_ESM.xlsx]

## Sheet: otu_table_w_tax
# Constructed from biom file
#OTU ID	CF1.40	RF4.40	CF4.40	RF3.40	CF3.40	RF2.40	RF1.2.40	RF1.40	RF1.10	RF2.2.10	CF2.2.40	RF4.10	CF3.2.10	CF2.2.10	CF2.10	CF3.10	CF4.10	CF2.40	RF2.10	RF4.2.10	RF3.2.40	CF4.2.40	RF3.2.10	CF4.2.10	RF3.10	RF2.2.40	TOTALS	taxonomy
1028571	1	0	0	0	0	0	0	1	1	15	31	0	0	0	0	0	0	1	0	9	0	0	2	2	0	0	63	k__Bacteria; p__Actinobacteria; c__Actinobacteria; o__Actinomycetales; f__Propionibacteriaceae; g__Propionibacterium; s__acnes
3359884	0	0	0	0	0	0	0	0	0	1	0	0	0	0	0	0	0	0	0	4	0	0	15	0	0	0	20	k__Bacteria; p__Cyanobacteria; c__Chloroplast; o__Streptophyta; f__; g__; s__
773251	0	6	0	2	0	0	0	8	0	0	0	0	0	0	3	5	1	0	0	0	0	0	0	0	0	0	25	k__Bacteria; p__Firmicutes; c__Bacilli; o__Lactobacillales
New.CleanUp.ReferenceOTU2	4	60	18	26	9	32	0	101	0	0	0	0	0	0	28	77	32	6	0	0	0	0	0	0	0	0	393	k__Bacteria; p__Firmicutes; c__Bacilli; o__Lactobacillales
297094	241	0	1054	0	515	0	0	1	9	0	0	3	0	0	749	408	737	934	4	1	0	0	0	0	2	0	4658	k__Bacteria; p__Firmicutes; c__Bacilli; o__Lactobacillales; f__; g__; s__
325650	282	0	1344	0	768	1	0	0	9	0	0	13	0	0	1159	575	927	1318	2	0	0	0	0	0	3	0	6401	k__Bacteria; p__Firmicutes; c__Bacilli; o__Lactobacillales; f__; g__; s__
686789	331	0	2070	0	971	0	0	0	7	0	0	25	0	0	1404	691	1489	1741	2	0	0	0	0	0	2	0	8733	k__Bacteria; p__Firmicutes; c__Bacilli; o__Lactobacillales; f__; g__; s__
701864	341	107	370	6	996	1	0	577	0	0	0	0	0	0	0	0	0	407	0	1	0	0	0	0	0	0	2806	k__Bacteria; p__Firmicutes; c__Bacilli; o__Lactobacillales; f__Enterococcaceae; g__Enterococcus; s__
593781	57	0	69	0	335	0	0	4	0	0	0	0	0	0	0	0	0	159	0	0	0	0	0	0	0	0	624	k__Bacteria; p__Firmicutes; c__Bacilli; o__Lactobacillales; f__Enterococcaceae; g__Enterococcus; s__
389067	11	32	6	45	14	41	96	40	22	30	90	16	708	3	2	1	1	13	8	78	63	50	53	15	9	58	1505	k__Bacteria; p__Firmicutes; c__Bacilli; o__Lactobacillales; f__Lactobacillaceae; g__Lactobacillus
579304	196	123	119	35	367	39	106	84	194	105	1435	161	84	171	64	272	65	134	43	356	108	2466	592	864	117	40	8340	k__Bacteria; p__Firmicutes; c__Bacilli; o__Lactobacillales; f__Lactobacillaceae; g__Lactobacillus
15186	0	1	0	0	0	0	0	0	4	0	0	6	0	0	2	4	4	0	2	0	0	0	2	0	5	0	30	k__Bacteria; p__Firmicutes; c__Bacilli; o__Lactobacillales; f__Lactobacillaceae; g__Lactobacillus; s__
590798	11	15	3	0	8	4	1	5	94	9	4	120	4	1	69	38	71	16	59	0	0	0	2	1	82	2	619	k__Bacteria; p__Firmicutes; c__Bacilli; o__Lactobacillales; f__Lactobacillaceae; g__Lactobacillus; s__
751601	5	5	0	5	0	1	0	2	0	0	0	0	0	0	0	0	0	0	0	0	0	0	0	0	0	0	18	k__Bacteria; p__Firmicutes; c__Bacilli; o__Lactobacillales; f__Lactobacillaceae; g__Lactobacillus; s__zeae
200189	0	0	0	0	0	0	0	0	0	0	76	0	0	0	0	0	0	0	0	0	0	16	0	0	0	0	92	k__Bacteria; p__Firmicutes; c__Bacilli; o__Lactobacillales; f__Leuconostocaceae; g__Leuconostoc; s__mesenteroides
289974	2	1	6	0	10	0	0	4	0	0	0	0	0	0	0	0	0	2	0	0	0	0	0	0	0	0	25	k__Bacteria; p__Firmicutes; c__Bacilli; o__Lactobacillales; f__Streptococcaceae; g__Lactococcus
332919	6	10	12	5	15	3	4	4	0	2	34	1	36	54	6	17	3	35	0	3	7	34	1	56	0	11	359	k__Bacteria; p__Firmicutes; c__Bacilli; o__Lactobacillales; f__Streptococcaceae; g__Lactococcus; s__
571744	0	0	1	0	4	0	0	0	0	0	5	0	4	2	0	1	0	4	0	0	0	4	0	3	0	1	29	k__Bacteria; p__Firmicutes; c__Bacilli; o__Lactobacillales; f__Streptococcaceae; g__Lactococcus; s__
538223	3	7	12	0	18	1	1	2	0	0	21	0	23	32	2	16	3	23	0	1	6	27	0	37	0	18	253	k__Bacteria; p__Firmicutes; c__Bacilli; o__Lactobacillales; f__Streptococcaceae; g__Lactococcus; s__
569552	0	0	1	0	0	0	0	1	0	0	3	0	5	6	0	0	0	3	0	0	0	4	0	3	0	0	26	k__Bacteria; p__Firmicutes; c__Bacilli; o__Lactobacillales; f__Streptococcaceae; g__Lactococcus; s__
586141	511	1316	1985	428	2337	361	161	264	22	136	4373	31	3856	7407	680	1495	415	3924	3	230	675	4179	267	8596	15	2078	45745	k__Bacteria; p__Firmicutes; c__Bacilli; o__Lactobacillales; f__Streptococcaceae; g__Lactococcus; s__
542475	0	0	0	0	0	0	0	0	0	10	7	0	2	0	0	0	0	0	0	5	0	0	5	0	2	0	31	k__Bacteria; p__Proteobacteria; c__Alphaproteobacteria; o__Rhizobiales; f__Methylobacteriaceae; g__Methylobacterium; s__
548999	0	385	997	819	57	1210	0	386	0	0	0	0	0	0	106	659	435	25	0	0	0	0	0	0	0	0	5079	k__Bacteria; p__Proteobacteria; c__Alphaproteobacteria; o__Rhodospirillales; f__Acetobacteraceae; g__Acetobacter; s__
810853	0	3	0	0	0	0	5	4	0	5	1	0	1	2	0	0	1	1	0	7	4	1	0	4	0	3	42	k__Bacteria; p__Proteobacteria; c__Alphaproteobacteria; o__Rhodospirillales; f__Acetobacteraceae; g__Acetobacter; s__
679939	7976	7250	4429	10044	5014	9228	8624	7992	11912	10334	5387	11644	7256	4125	8000	8064	8194	3457	12117	9826	5587	4754	9788	2331	11986	5535	200854	k__Bacteria; p__Proteobacteria; c__Alphaproteobacteria; o__Rhodospirillales; f__Acetobacteraceae; g__Acetobacter; s__
549374	321	1916	126	501	330	849	1751	1553	2	769	521	213	291	494	139	44	87	258	1	950	3192	511	813	529	38	2448	18647	k__Bacteria; p__Proteobacteria; c__Alphaproteobacteria; o__Rhodospirillales; f__Acetobacteraceae; g__Acetobacter; s__
4333237	484	427	257	625	338	510	493	478	696	700	346	623	442	213	444	591	465	228	736	606	418	312	604	139	679	295	12149	k__Bacteria; p__Proteobacteria; c__Alphaproteobacteria; o__Rhodospirillales; f__Acetobacteraceae; g__Acetobacter; s__
New.CleanUp.ReferenceOTU0	253	1334	107	444	259	704	1731	1481	3	766	535	134	253	437	136	34	59	291	1	850	2922	429	745	397	45	2502	16852	k__Bacteria; p__Proteobacteria; c__Alphaproteobacteria; o__Rhodospirillales; f__Acetobacteraceae; g__Acetobacter; s__
309695	0	0	0	0	0	0	4	0	0	0	0	0	0	0	0	0	0	0	0	0	2	18	0	0	0	0	24	k__Bacteria; p__Proteobacteria; c__Alphaproteobacteria; o__Sphingomonadales; f__Sphingomonadaceae; g__Sphingobium; s__
788519	0	0	0	0	0	0	0	0	0	9	0	0	0	0	0	0	0	0	0	0	0	23	0	0	0	0	32	k__Bacteria; p__Proteobacteria; c__Betaproteobacteria; o__Burkholderiales; f__Alcaligenaceae; g__Achromobacter; s__
151835	0	1	0	0	2	0	15	3	9	2	24	2	2	11	0	0	0	13	14	11	1	9	3	5	0	1	128	k__Bacteria; p__Proteobacteria; c__Betaproteobacteria; o__Burkholderiales; f__Comamonadaceae
3505032	3	0	1	2	14	1	3	1	13	56	56	2	10	14	3	3	4	4	5	14	2	28	41	7	5	6	298	k__Bacteria; p__Proteobacteria; c__Gammaproteobacteria; o__Alteromonadales; f__Shewanellaceae; g__Shewanella; s__algae
554937	4	1	0	1	17	1	5	3	3	51	51	6	23	28	4	5	7	3	3	48	12	121	67	11	10	2	487	k__Bacteria; p__Proteobacteria; c__Gammaproteobacteria; o__Oceanospirillales; f__Halomonadaceae
538750	1923	0	13	12	587	13	0	1	0	0	0	0	0	0	0	0	0	0	0	0	0	0	0	0	0	0	2549	k__Bacteria; p__Proteobacteria; c__Gammaproteobacteria; o__Pseudomonadales; f__Pseudomonadaceae; g__Pseudomonas; s__
313689	24	0	0	0	11	0	0	0	0	0	0	0	0	0	0	0	0	0	0	0	0	0	0	0	0	0	35	k__Bacteria; p__Proteobacteria; c__Gammaproteobacteria; o__Pseudomonadales; f__Pseudomonadaceae; g__Pseudomonas; s__
974121	10	0	0	0	4	0	0	0	0	0	0	0	0	0	0	0	0	0	0	0	0	0	0	0	0	0	14	k__Bacteria; p__Proteobacteria; c__Gammaproteobacteria; o__Pseudomonadales; f__Pseudomonadaceae; g__Pseudomonas; s__
202772	0	0	0	0	0	0	0	0	0	0	0	0	0	0	0	0	0	0	0	0	1	14	0	0	0	0	15	k__Bacteria; p__Proteobacteria; c__Gammaproteobacteria; o__Pseudomonadales; f__Pseudomonadaceae; g__Pseudomonas; s__nitroreducens
